# Supplementary material for: Decoding the JAK-STAT Axis in Colorectal Cancer with AI-HOPE-JAK-STAT: A Conversational Artificial Intelligence Approach to Clinical–Genomic Integration
Source: Cancers (Basel). 2025 Jul 17;17(14):2376. doi: 10.3390/cancers17142376 (PMC12293912; doi:10.3390/cancers17142376)
Supplement: Supplementary file 1 [file cancers-17-02376-s001.zip]

Archive with 1 entries (1 files):
- cancers-3718749-supplementary.pdf
